# Supplementary material for: The Malaria Secretome: From Algorithms to Essential Function in Blood Stage Infection
Source: PLoS Pathog. 2008 Jun 13;4(6):e1000084. doi: 10.1371/journal.ppat.1000084 (PMC2408878; doi:10.1371/journal.ppat.1000084)
Supplement: Table S1 — List of 82 proteins known to enter the secretory pathway. Proteins were identified from the literature and annotation, MaxS and MeanS values are shown. (0.04 MB XLS) [file ppat.1000084.s001.xls]

## Sheet: Sheet1
PlasmoDB ID	Annotated function	MaxS	Mean S
chr13_2000027.gen_4		0.936	0.479
chr7_000020.gen_1		0.926	0.479
MAL13P1.173	MSP7-like protein	0.982	0.854
MAL13P1.174	MSP7-like protein	0.962	0.836
MAL13P1.186	1-deoxy-D-xylulose 5-phosphate synthase	0.983	0.72
MAL13P1.326	ferrochelatase, putative	0.818	0.174
MAL13P1.95	ferredoxin	0.955	0.774
MAL6P1.11		0.973	0.731
MAL7P1.229	Cytoadherence linked asexual protein	0.99	0.908
PF08_0066	lipoamide dehydrogenase, putative	0.891	0.681
PF10_0019	early transcribed membrane protein	0.994	0.866
PF10_0159	glycophorin-binding protein 130 precursor	0.911	0.229
PF10_0164	hypothetical protein	0.98	0.902
PF10_0323	hypothetical protein	0.996	0.848
PF10_0345	merozoite surface protein 3	0.972	0.786
PF10_0346	merozoite surface protein 6	0.916	0.617
PF10_0407	dihydrolipoamide S-acetyltransferase	0.939	0.799
PF11_0039	early transcribed membrane protein 11.1	0.986	0.863
PF11_0098	endoplasmic reticulum-resident calcium binding protein	0.989	0.781
PF11_0161	falcipain-2 precursor, putative	0.961	0.274
PF11_0162	falcipain-3	0.98	0.345
PF11_0165	falcipain 2 precursor	0.964	0.316
PF11_0224	circumsporozoite-related antigen	0.981	0.879
PF11_0256	pyruvate dehydrogenase E1 component, alpha subunit	0.976	0.923
PF11_0344	apical membrane antigen 1 precursor	0.943	0.651
PF11_0381	subtilisin-like protease 2	0.93	0.795
PF11_0486	MAEBL, putative	0.962	0.851
PF11_0509	ring-infected erythrocyte surface antigen, putative	0.853	0.178
PF11_0512	ring-infected erythrocyte surface antigen 2, RESA-2 - malaria parasite (Plasmodium falciparum)-related	0.694	0.199
PF13_0012	hypothetical protein	0.984	0.864
PF13_0193	MSP7-like protein	0.995	0.924
PF13_0196	MSP7-like protein	0.986	0.884
PF13_0197	Merozoite Surface Protein 7 precursor, MSP7	0.931	0.812
PF13_0280	ER lumen protein retaining receptor	0.932	0.487
PF13_0317	hypothetical protein	0.836	0.213
PF14_0016	hypothetical protein	0.986	0.843
PF14_0040	hypothetical protein	0.989	0.944
PF14_0075	plasmepsin, putative	0.98	0.337
PF14_0076	plasmepsin 1 precursor	0.981	0.343
PF14_0077	plasmepsin 2	0.96	0.258
PF14_0078	HAP protein	0.964	0.32
PF14_0102	rhoptry-associated protein 1	0.945	0.793
PF14_0381	delta-aminolevulinic acid dehydratase	0.983	0.847
PF14_0553	cysteine proteinase falcipain-1	0.915	0.325
PF14_0641	1-deoxy-D-xylulose 5-phosphate reductoisomerase	0.806	0.676
PF14_0678	exported protein 2	0.952	0.837
PF14_0729	hypothetical protein	0.835	0.225
PFA0110w	ring-infected erythrocyte surface antigen precursor	0.571	0.113
PFB0095c	erythrocyte membrane protein 3	0.978	0.686
PFB0100c	knob associated histidine-rich protein	0.96	0.553
PFB0120w	hypothetical protein	0.992	0.466
PFB0300c	merozoite surface protein 2 precursor	0.897	0.654
PFB0305c	merozoite surface protein 5	0.969	0.8
PFB0310c	merozoite surface protein 4	0.993	0.85
PFB0330c	cysteine protease, putative	0.994	0.886
PFB0340c	cysteine protease, putative	0.938	0.652
PFB0345c	cysteine protease, putative	0.953	0.702
PFB0350c	cysteine protease, putative	0.974	0.937
PFB0360c	cysteine protease, putative	0.948	0.649
PFB0385w	acyl carrier protein, putative	0.973	0.881
PFB0505c	beta-ketoacyl-acyl carrier protein synthase III precursor, putative	0.818	0.526
PFB0935w	cytoadherence linked asexual protein 2	0.967	0.867
PFC0110w	Cytoadherence linked asexual protein, CLAG	0.987	0.86
PFC0120w	Cytoadherence linked asexual protein, CLAG	0.959	0.831
PFC1105w	stevor (3D7-stevorT3-2)	0.982	0.881
PFD1120c	integral membrane protein, conserved in P. falciparum	0.986	0.532
PFE0040c	Mature parasite-infected erythrocyte surface antigen (MESA) or PfEMP2	0.837	0.223
PFE0055c	heat shock protein, putative	0.9	0.414
PFE0075c	rhoptry-associated protein 3, RAP3	0.997	0.913
PFE0080c	rhoptry-associated protein 2, RAP2	0.98	0.855
PFE0120c	Merozoite Surface Protein 8, MSP8	0.992	0.888
PFE0370c	subtilisin-like protease precursor, putative	0.994	0.873
PFE1615c	hypothetical protein	0.901	0.598
PFF0730c	enoyl-acyl carrier reductase	0.981	0.882
PFF0995c	Merozoite surface protein 10, MSP10	0.991	0.865
PFI0135c	papain family cysteine protease, putative	0.961	0.814
PFI0265c	rhoptry protein, putative	0.978	0.846
PFI1370c	phosphatidylserine decarboxylase	0.745	0.372
PFI1445w	hypothetical protein	0.992	0.915
PFI1475w	merozoite surface protein 1, precursor	0.992	0.923
PFI1730w	cytoadherence linked asexual protein (CLAG)	0.975	0.77
PFL1385c	Merozoite Surface Protein 9, MSP-9	0.996	0.893
Table S1 List of 82 proteins known to enter the secretory pathway.
