# Supplementary material for: The Malaria Secretome: From Algorithms to Essential Function in Blood Stage Infection
Source: PLoS Pathog. 2008 Jun 13;4(6):e1000084. doi: 10.1371/journal.ppat.1000084 (PMC2408878; doi:10.1371/journal.ppat.1000084)
Supplement: Table S2 — Secretome proteins. Listed are the gene IDs, function, MaxS and MeanS values, method by which protein was identified, identification by mitochondrion and apicoplast targeting prediction programs, and original description in Hiller et al. [14]. (0.13 MB XLS) [file ppat.1000084.s002.xls]

## Sheet: Sheet1
PLASMODB ID	FUNCTION	max S	mean S	METHOD	PLASMIT	APICO	MOTIF	Exons	SET
PF14_0013	hypothetical protein	0.581	0.12	58				2
PF14_0742	hypothetical protein	0.599	0.3	58				2
PFI0125c	hypothetical protein	0.671	0.432	58				3
PFB0085c	hypothetical protein	0.706	0.335	58	Mito			2
MAL13P1.68	hypothetical protein	0.709	0.273	58	Mito			3
PF14_0239	hypothetical protein	0.71	0.088	58				3
MAL8P1.93	hypothetical protein	0.712	0.095	58				7
PF10_0321	hypothetical protein	0.717	0.306	58	Mito			1
PFD1180w	trophozoite antigen r45-like protein,truncated	0.718	0.442	58				2
PFL2535w	RESA-like protein, putative	0.72	0.219	58				2
PF14_0281	aspartyl protease, putative	0.727	0.348	58	Mito			8
PFA0640c	hypothetical protein	0.737	0.186	58	Mito			2
PF10_0020	hypothetical protein	0.76	0.199	58	Mito			2
PFA0660w	protein with DNAJ domain, dnj1/sis1 family	0.766	0.432	58				4
PF14_0768	rifin	0.771	0.049	58				1
PFD0090c	hypothetical protein	0.776	0.179	58	Mito			2
PFB0910w	hypothetical protein	0.787	0.223	58				2
PFL0055c	protein with DNAJ domain (resa-like), putative	0.796	0.218	58	Mito			2
MAL13P1.470	hypothetical protein	0.802	0.272	58	Mito			2
PFI1760w	hypothetical protein	0.809	0.39	58				2
MAL7P1.58	hypothetical protein, conserved in P. falciparum	0.814	0.572	58				2
PF11_0520	rifin	0.815	0.507	58				2
PF10_0070	hypothetical protein	0.74	0.158	Hiller				6	Hiller et al
PFD1240w	RIFIN	0.828	0.571	Hiller/NEWHMMER/OLDHMMER			TNTRTLCECEL	2	Hiller et al
PFI1825w	RIFIN	0.828	0.584	Hiller/NEWHMMER			PNTRLLCECEW	2	Hiller et al
PF13_0317	hypothetical protein	0.836	0.213	Hiller/NEWMEME/OLDHMMER	Mito		PKFRILSAFYN	1	Hiller et al
PFE0040c	Mature parasite-infected erythrocyte surface antigen (MESA) or PfEMP2	0.837	0.223	Hiller/NEWMEME/NEWHMMER/OLDHMMER			RYVRILSETEP	2	Hiller et al
PF10_0025	PF70 protein	0.841	0.352	Hiller/NEWMEME/NEWHMMER/OLDHMMER			RCKRLLSEPAV	2	Hiller et al
PF13_0010	Gbph2	0.843	0.221	Hiller/NEWMEME/OLDHMMER			TEGRVLAQCEF	2	Hiller et al
PFC0075c	hypothetical protein	0.843	0.282	Hiller/NEWMEME/NEWHMMER/OLDHMMER	Mito		RVIRSLYEEYH	2	Hiller et al
MAL8P1.161	hypothetical protein	0.844	0.545	Hiller/NEWMEME/NEWHMMER/OLDHMMER		apico	IKFRSLSSHYS	2	Hiller et al
PF11_0508	hypothetical protein	0.846	0.209	Hiller/NEWMEME/NEWHMMER/OLDHMMER			THSRVLYDTEP	2	Hiller et al
PF07_0132	RIFIN	0.847	0.562	Hiller/NEWMEME/NEWHMMER/OLDHMMER			ETNRSLCECEL	2	Hiller et al
PF14_0006	rifin	0.847	0.562	Hiller/NEWMEME/NEWHMMER/OLDHMMER			ETNRSLCECEL	2	Hiller et al
PFA0080c	RIFIN	0.847	0.562	Hiller/NEWMEME/NEWHMMER/OLDHMMER			ETNRSLCECEL	2	Hiller et al
PFA0740w	RIFIN	0.847	0.562	Hiller/NEWMEME/NEWHMMER/OLDHMMER			ETNRSLCECEL	2	Hiller et al
PFB0040c	rifin	0.847	0.584	Hiller/NEWMEME/NEWHMMER/OLDHMMER			ETNRSLCECEL	2	Hiller et al
PFE1610w	hypothetical protein	0.851	0.501	Hiller/OLDHMMER	Mito	apico	GSYRSLSDMYD	2	Hiller et al
PFL2660w	RIFIN	0.856	0.644	Hiller/NEWMEME/NEWHMMER/OLDHMMER			PITRLLCECEL	2	Hiller et al
PFF1590w	RIFIN	0.857	0.599	Hiller/NEWHMMER				2	Hiller et al
PFF0035c	RIFIN	0.857	0.612	Hiller/NEWHMMER/OLDHMMER			PNTRLLCECEL	2	Hiller et al
PFF0015c	RIFIN	0.857	0.612	Hiller/NEWHMMER/OLDHMMER			PNTRLLCECEL	2	Hiller et al
PF07_0138	RIFIN	0.857	0.611	Hiller/NEWMEME/NEWHMMER/OLDHMMER			PITRLLCECEL	2	Hiller et al
PF11_0529	rifin	0.857	0.598	Hiller/NEWMEME/NEWHMMER/OLDHMMER			PITRLLCECEL	2	Hiller et al
PFA0010c	RIFIN	0.857	0.6	Hiller/NEWHMMER			QTTRLLCECEL	2	Hiller et al
PFD0015c	RIFIN	0.857	0.599	Hiller/NEWMEME/NEWHMMER/OLDHMMER			QNNRSLCECEL	2	Hiller et al
PFD0030c	RIFIN	0.857	0.598	Hiller/NEWMEME/NEWHMMER/OLDHMMER			PTTRLLCECEL	2	Hiller et al
PFD0495c	hypothetical protein	0.859	0.589	Hiller/NEWMEME/NEWHMMER/OLDHMMER			SFSRIIAEYCD	2	Hiller et al
PFD0115c	hypothetical protein	0.869	0.596	Hiller/NEWMEME/OLDHMMER			KEYRILVEFSN	2	Hiller et al
PFF1565c	RIFIN	0.871	0.472	Hiller/NEWMEME/NEWHMMER/OLDHMMER			PTTRSLSECEL	2	Hiller et al
PF11_0009	rifin	0.871	0.456	Hiller/NEWMEME/NEWHMMER			QTTRSLCECEL	2	Hiller et al
PF13_0004	RIFIN	0.871	0.481	Hiller/NEWMEME/NEWHMMER/OLDHMMER			PTTRSLSECEL	2	Hiller et al
PFA0020w	RIFIN	0.871	0.449	Hiller/NEWMEME/NEWHMMER			QTTRLLCECEL	2	Hiller et al
PFD0025w	RIFIN	0.871	0.457	Hiller/NEWMEME/NEWHMMER/OLDHMMER			QTNRLLCECQL	2	Hiller et al
PFD0050w	RIFIN	0.871	0.454	Hiller/NEWMEME/NEWHMMER			QTTRLLCECEL	2	Hiller et al
PFD1230c	RIFIN	0.871	0.444	Hiller/NEWMEME/NEWHMMER/OLDHMMER			QTNRLLCECEL	2	Hiller et al
PFI0020w	RIFIN	0.871	0.481	Hiller/NEWMEME/NEWHMMER/OLDHMMER			PTTRSLSECEL	2	Hiller et al
PFI0065w	RIFIN	0.871	0.481	Hiller/NEWMEME/NEWHMMER/OLDHMMER			PTTRSLSECEL	2	Hiller et al
PFI1815c	RIFIN	0.871	0.49	Hiller/NEWMEME/NEWHMMER			QTTRLLCECEL	2	Hiller et al
PFL2645c	RIFIN	0.871	0.456	Hiller/NEWMEME/NEWHMMER			QTTRLLCECEL	2	Hiller et al
MAL8P1.205	hypothetical protein	0.875	0.32	Hiller/NEWMEME/NEWHMMER/OLDHMMER	Mito		ICSRKLSETEK	4	Hiller et al
PFL2550w	hypothetical protein, conserved in P. falciparum	0.876	0.566	Hiller/NEWMEME/NEWHMMER/OLDHMMER			VYSRILSDLEE	2	Hiller et al
PF10_0024	hypothetical protein	0.883	0.235	Hiller/NEWMEME/NEWHMMER/OLDHMMER			RYKRLLAEPIF	2	Hiller et al
PFB1005w	rifin	0.883	0.67	Hiller/NEWMEME/NEWHMMER/OLDHMMER			TSSRVLTECDI	2	Hiller et al
PF10_0400	rifin	0.888	0.697	Hiller/NEWMEME/NEWHMMER/OLDHMMER			PITRLLCECEL	2	Hiller et al
PFL2635w	stevor	0.89	0.479	Hiller/NEWMEME/NEWHMMER/OLDHMMER			IKSRLLAQTQI	2	Hiller et al
PFB0106c	hypothetical protein	0.894	0.186	Hiller/NEWMEME/NEWHMMER/OLDHMMER			KYNRSLAELKK	2	Hiller et al
PFF1555w	RIFIN	0.895	0.735	Hiller/NEWMEME/NEWHMMER/OLDHMMER			PTNRSLCECDL	2	Hiller et al
PF14_0010	glycophorin binding protein-related antigen	0.896	0.252	Hiller/NEWMEME/NEWHMMER/OLDHMMER			RESRVLAEGKS	2	Hiller et al
PFC0555c	hypothetical protein	0.897	0.583	Hiller/OLDHMMER			NMKRILYEWAK	1	Hiller et al
PFI1785w	hypothetical protein	0.897	0.249	Hiller/NEWMEME/NEWHMMER/OLDHMMER			EYSRILSETEA	3	Hiller et al
PFL2640c	RIFIN	0.898	0.59	Hiller/NEWMEME/NEWHMMER			QTTRLLCECEL	2	Hiller et al
PF14_0015	aminopeptidase, putative	0.899	0.244	Hiller/NEWMEME/NEWHMMER/OLDHMMER	Mito		VYRRILCDVIK	2	Hiller et al
PFE0055c	heat shock protein, putative	0.9	0.414	Hiller/NEWMEME/NEWHMMER/OLDHMMER			TSLRSLAEFNS	5	Hiller et al
PFE1615c	hypothetical protein	0.901	0.598	Hiller/NEWMEME/NEWHMMER/OLDHMMER			THSRILKQLEF	1	Hiller et al
MAL13P1.2	RIFIN	0.902	0.728	Hiller/NEWMEME/NEWHMMER/OLDHMMER			PITRLLCECEL	2	Hiller et al
PF11_0025	hypothetical protein	0.904	0.683	Hiller/NEWMEME/NEWHMMER/OLDHMMER			IQFRMLAQKND	2	Hiller et al
PFB0985c	hypothetical protein	0.904	0.683	Hiller/NEWMEME/NEWHMMER/OLDHMMER			IQFRMLAQKNT	2	Hiller et al
PFB0930w	hypothetical protein	0.904	0.55	Hiller/NEWMEME/NEWHMMER/OLDHMMER		apico	GNNRSLAEYYN	2	Hiller et al
MAL7P1.5	hypothetical protein, conserved in P. falciparum	0.904	0.669	Hiller/NEWMEME/NEWHMMER/OLDHMMER			IQFRMLAQNNT	2	Hiller et al
PFC1080c	hypothetical protein, conserved in P. falciparum	0.904	0.683	Hiller/NEWMEME/NEWHMMER/OLDHMMER			IQFRILAQKNT	2	Hiller et al
PF11_0038	hypothetical protein	0.905	0.328	Hiller/NEWMEME/NEWHMMER/OLDHMMER			GIRRLLCEVET	2	Hiller et al
MAL7P1.170	ring stage expressed protein	0.905	0.695	Hiller/NEWMEME/NEWHMMER/OLDHMMER			RNNRILSSKEN	2	Hiller et al
PF10_0398	rifin	0.908	0.758	Hiller/NEWMEME/NEWHMMER/OLDHMMER			PITRLLCECEL	2	Hiller et al
PF10_0159	glycophorin-binding protein 130 precursor	0.911	0.229	Hiller/NEWMEME/NEWHMMER/OLDHMMER	Mito		RESRILAEGED	2	Hiller et al
PFI0035c	RIFIN	0.916	0.699	Hiller/NEWHMMER/OLDHMMER			TNTRTLCECEL	2	Hiller et al
MAL8P1.4	hypothetical protein	0.922	0.335	Hiller/NEWMEME/NEWHMMER/OLDHMMER	Mito		RDSRILYEFLS	2	Hiller et al
PF13_0218	ABC transporter, putative	0.923	0.133	Hiller/NEWMEME/OLDHMMER			NYPRIMGECIE	1	Hiller et al
PF14_0758	hypothetical protein	0.924	0.257	Hiller/NEWMEME/NEWHMMER/OLDHMMER		apico	RLHRSLYEFQI	2	Hiller et al
PFL2565w	hypothetical protein	0.925	0.716	Hiller/NEWMEME/NEWHMMER		apico	IYSRNLAQLKL	3	Hiller et al
PFB0970c	hypothetical protein	0.927	0.746	Hiller/NEWMEME/NEWHMMER/OLDHMMER			KFNRILSDPFF	2	Hiller et al
PFI0030c	RIFIN	0.927	0.803	Hiller/NEWHMMER/OLDHMMER			PNTRLLCECDI	2	Hiller et al
PF13_0076	hypothetical protein	0.928	0.294	Hiller/NEWMEME/NEWHMMER/OLDHMMER			RINRSLSEKQS	2	Hiller et al
PF14_0769	rifin	0.928	0.676	Hiller/NEWHMMER			QTTRSLCECEL	2	Hiller et al
PFB0030c	rifin	0.928	0.694	Hiller/NEWHMMER/OLDHMMER			PNTRLLCECEL	2	Hiller et al
PFD0055w	RIFIN	0.928	0.761	Hiller/NEWMEME/NEWHMMER/OLDHMMER			KTHRSLCECEL	2	Hiller et al
PFB1010w	rifin	0.929	0.673	Hiller/NEWMEME/NEWHMMER/OLDHMMER			SITRSLCEFEL	2	Hiller et al
PFD0640c	RIFIN	0.929	0.609	Hiller/NEWMEME/NEWHMMER/OLDHMMER		apico	KTCRSLCECEL	2	Hiller et al
MAL7P1.173	hypothetical protein	0.934	0.363	Hiller/NEWMEME/NEWHMMER/OLDHMMER	Mito		QFIRLLCEVEN	2	Hiller et al
PFD1170c	RESA-like protein, truncated	0.934	0.305	Hiller/NEWMEME/NEWHMMER/OLDHMMER			VGKRILSEGQS	2	Hiller et al
PF10_0404	rifin	0.935	0.702	Hiller/NEWHMMER			TTSRVLSECDI	2	Hiller et al
MAL13P1.480	histidine-rich protein iii	0.936	0.479	Hiller/NEWMEME/NEWHMMER/OLDHMMER			SNKRLLHESQA	2	Hiller et al
PFC0055w	hypothetical protein	0.936	0.586	Hiller/NEWMEME/NEWHMMER/OLDHMMER		apico	RNNRSLAKYEN	2	Hiller et al
PF14_0740	hypothetical protein	0.937	0.321	Hiller/NEWMEME/NEWHMMER/OLDHMMER		apico	RLHRSLYEYQI	3	Hiller et al
PF13_0275	hypothetical protein	0.938	0.277	Hiller/NEWMEME/OLDHMMER			SKGRILTQGDH	2	Hiller et al
PFF1560c	RIFIN	0.938	0.746	Hiller/NEWMEME/NEWHMMER/OLDHMMER		apico	KSHRSLCESKL	2	Hiller et al
PF11_0010	rifin	0.938	0.746	Hiller/NEWMEME/NEWHMMER/OLDHMMER		apico	KSHRSLCECEL	2	Hiller et al
PF13_0005	RIFIN	0.938	0.716	Hiller/NEWMEME/NEWHMMER/OLDHMMER			KTHRTLCECEL	2	Hiller et al
PFC0040w	RIFIN	0.938	0.746	Hiller/NEWMEME/NEWHMMER/OLDHMMER		apico	KSHRSLCECKL	2	Hiller et al
chr6_000064.glm_9	71% identity to (AL031747) hypothetical protein/exon, MAL1P4. [Plasmodium falciparum]	0.943	0.413	Hiller/OLDHMMER			IYRRNLSETES		Hiller et al
PF10_0397	rifin	0.944	0.735	Hiller			TTTRVLSECNL	2	Hiller et al
MAL7P1.171	hypothetical protein	0.945	0.289	Hiller/NEWMEME/NEWHMMER/OLDHMMER	Mito		RPSRSLTERKQ	2	Hiller et al
PFI1765c	hypothetical protein	0.946	0.697	Hiller/NEWMEME/NEWHMMER/OLDHMMER		apico	KHIRFLTQGKV	2	Hiller et al
PFD0040c	RIFIN	0.946	0.736	Hiller/NEWHMMER			QTTRSLCECEL	2	Hiller et al
PFF1575w	RIFIN	0.948	0.785	Hiller/NEWMEME/OLDHMMER				2	Hiller et al
PFA0040w	RIFIN	0.948	0.688	Hiller/NEWMEME/NEWHMMER/OLDHMMER			KTHRTLCECEL	2	Hiller et al
PFA0760w	RIFIN	0.948	0.785	Hiller/NEWMEME/NEWHMMER/OLDHMMER			PITRLLCECDI	2	Hiller et al
PFB1050w	rifin	0.948	0.785	Hiller/NEWMEME/NEWHMMER/OLDHMMER			PITRLLCECEL	2	Hiller et al
PFI0010c	RIFIN	0.948	0.795	Hiller/NEWMEME/NEWHMMER/OLDHMMER			PITRLLCECEL	2	Hiller et al
PFI1805w	RIFIN	0.948	0.625	Hiller/NEWMEME/NEWHMMER/OLDHMMER			RNTRLLCECEL	2	Hiller et al
PFL2615w	RIFIN	0.948	0.785	Hiller/NEWMEME/NEWHMMER/OLDHMMER			PITRLLCECEL	2	Hiller et al
PFI0045c	stevor	0.948	0.756	Hiller/NEWMEME/NEWHMMER/OLDHMMER			INSRLLAQTKN	2	Hiller et al
PFA0095c	RIFIN	0.949	0.748	Hiller/NEWMEME/NEWHMMER			TTSRVLSECDL	2	Hiller et al
chrBLOB_003857.glm_2	69% identity to rifin PFB1040w - malaria parasite (Plasmodium falciparum)	0.95	0.655	Hiller/OLDHMMER			IKSRVLSECDL		Hiller et al
PF14_0005	rifin	0.95	0.655	Hiller/NEWHMMER/OLDHMMER			IKSRVLSECDL	2	Hiller et al
PF07_0004	hypothetical protein	0.951	0.389	Hiller/NEWMEME/OLDHMMER	Mito		RYQRILIQTEE	2	Hiller et al
PF11_0503	hypothetical protein	0.951	0.706	Hiller/NEWMEME		apico	RNSRTLASAMQ	2	Hiller et al
PFL2620w	stevor	0.951	0.707	Hiller/NEWMEME/OLDHMMER			IKSRRLAQTQI	2	Hiller et al
MAL13P1.475	hypothetical protein conserved in P. falciparum	0.953	0.319	Hiller	Mito			2	Hiller et al
chr14.gen_408	No NR protein Similarities	0.953	0.133	Hiller/OLDHMMER			IPRRILFEFDS		Hiller et al
PF14_0004	rifin	0.953	0.722	Hiller/NEWMEME/NEWHMMER			PTTRLLCECEL	2	Hiller et al
PFL0010c	RIFIN	0.953	0.823	Hiller/NEWMEME/NEWHMMER/OLDHMMER			PITRLLCECEL	2	Hiller et al
PF10_0017	hypothetical protein	0.954	0.282	Hiller/NEWMEME/NEWHMMER/OLDHMMER			LFMRTLSEIEK	2	Hiller et al
PFF0025w	RIFIN	0.954	0.641	Hiller/NEWMEME/NEWHMMER/OLDHMMER			PTTRSLSECEL	2	Hiller et al
PFF1550w	STEVOR	0.954	0.588	Hiller/NEWMEME/NEWHMMER/OLDHMMER			IKSRLLAQTQI	2	Hiller et al
PFB0065w	stevor, putative	0.954	0.573	Hiller/NEWMEME/NEWHMMER/OLDHMMER			INSRLLAQTQN	2	Hiller et al
PF10_0177	erythrocyte membrane-associated antigen	0.955	0.66	Hiller/NEWMEME/NEWHMMER/OLDHMMER		apico	KNKRLLSDTNI	3	Hiller et al
PF10_0006	rifin	0.955	0.843	Hiller/OLDHMMER		apico	TTLRMLSEYGV	2	Hiller et al
PFL2625w	RIFIN	0.955	0.835	Hiller/NEWMEME/NEWHMMER/OLDHMMER			RSTRLLCECEL	2	Hiller et al
PFD1220c	STEVOR	0.955	0.68	Hiller/NEWMEME/NEWHMMER/OLDHMMER		apico	LKSRCLAEIER	2	Hiller et al
PFD0035c	STEVOR	0.957	0.739	Hiller/NEWMEME/NEWHMMER/OLDHMMER			IKSRLLAQTQI	2	Hiller et al
PFL1660c	hypothetical protein	0.958	0.584	Hiller/NEWMEME/NEWHMMER/OLDHMMER			IIKRILSSNSL	5	Hiller et al
PF10_0396	rifin	0.958	0.701	Hiller/NEWMEME/NEWHMMER/OLDHMMER			KTHRSLCECEL	2	Hiller et al
PFC0065c	alpha/beta hydrolase protein, putative	0.959	0.593	Hiller/NEWMEME/NEWHMMER/OLDHMMER	Mito		IKLRYLSETEL	2	Hiller et al
PFC0080c	hypothetical protein	0.959	0.287	Hiller/NEWMEME/NEWHMMER/OLDHMMER	Mito	apico	RFYRLLAQSYV	3	Hiller et al
PF14_0771	stevor, putative	0.959	0.663	Hiller/NEWMEME/NEWHMMER/OLDHMMER			IKSRLLAQTQI	2	Hiller et al
PFA0635c	hypothetical protein	0.96	0.564	Hiller/NEWMEME/NEWHMMER/OLDHMMER	Mito		NKIRLLTEYKD	2	Hiller et al
PFB0100c	knob associated histidine-rich protein	0.96	0.553	Hiller/NEWMEME/NEWHMMER/OLDHMMER	Mito		RNKRTLAQKQH	2	Hiller et al
PF07_0134	RIFIN	0.96	0.78	Hiller/NEWMEME/NEWHMMER/OLDHMMER			TNTRLLCECDL	2	Hiller et al
MAL7P1.174	hypothetical protein	0.961	0.648	Hiller/NEWMEME/NEWHMMER/OLDHMMER			SNIRILSEVES	2	Hiller et al
PF10_0023	hypothetical protein	0.961	0.259	Hiller/NEWMEME/OLDHMMER			STSRFLSEPLL	2	Hiller et al
PFL0050c	hypothetical protein	0.961	0.641	Hiller/NEWMEME/NEWHMMER/OLDHMMER			RFSRILSSANN	2	Hiller et al
PF10_0403	rifin	0.961	0.832	Hiller/OLDHMMER			TTSRVLIECNV	2	Hiller et al
PF14_0770	rifin	0.961	0.726	Hiller/OLDHMMER		apico	NTSRLLSEKDL	2	Hiller et al
PFB1020w	stevor, putative	0.961	0.764	Hiller/NEWMEME/NEWHMMER/OLDHMMER		apico	INSRLLAQTKN	2	Hiller et al
PF14_0733	hypothetical protein	0.962	0.285	Hiller/NEWMEME/NEWHMMER/OLDHMMER			RYSRGLCEIES	2	Hiller et al
PF08_0104	RIFIN	0.962	0.807	Hiller/NEWMEME/NEWHMMER/OLDHMMER			PTTRLLCECEL	2	Hiller et al
PFD0060w	RIFIN	0.962	0.796	Hiller/NEWMEME/NEWHMMER/OLDHMMER			KTHRTLCECEL	2	Hiller et al
PF08_0138	RIFIN	0.963	0.826	Hiller/NEWMEME/NEWHMMER/OLDHMMER		apico	RAHRTLCECEL	2	Hiller et al
PF07_0003	RIFIN	0.964	0.63	Hiller/NEWMEME/NEWHMMER/OLDHMMER			PNIRLLCECEL	2	Hiller et al
PF11_0515	rifin	0.965	0.792	Hiller			TTLRVLSECDL	2	Hiller et al
MAL13P1.7	stevor	0.965	0.864	Hiller/NEWMEME/NEWHMMER/OLDHMMER		apico	INSRLLAQTKN	2	Hiller et al
PF10_0160	3.8 protein	0.966	0.291	Hiller/NEWMEME/NEWHMMER/OLDHMMER	Mito		RYNRCLAEFGS	3	Hiller et al
PFI0050c	RIFIN	0.966	0.758	Hiller/NEWMEME/OLDHMMER			TTSRVLGECDL	2	Hiller et al
PFF0850c	STEVOR	0.966	0.838	Hiller/NEWMEME/NEWHMMER/OLDHMMER		apico	IKPRLLAQTKN	2	Hiller et al
PFE0050w	hypothetical protein	0.967	0.345	Hiller/NEWMEME/OLDHMMER		apico	RDTRVLAEQED	2	Hiller et al
PF10_0018	hypothetical protein	0.968	0.785	Hiller/NEWMEME/NEWHMMER/OLDHMMER			IYSRSLGELLK	2	Hiller et al
PFB0070w	hypothetical protein	0.968	0.816	Hiller/NEWMEME/NEWHMMER/OLDHMMER			RHKRLLSESED	2	Hiller et al
PFB0035c	rifin	0.968	0.829	Hiller/NEWMEME/NEWHMMER/OLDHMMER		apico	ITSRMLSECDI	2	Hiller et al
PF14_0753	hypothetical protein	0.969	0.757	Hiller/NEWMEME/NEWHMMER/OLDHMMER		apico	TYSRSLAEYDT	2	Hiller et al
PFB0075c	hypothetical protein	0.969	0.703	Hiller/NEWMEME/NEWHMMER/OLDHMMER		apico	IKLRSLSEYNK	2	Hiller et al
PFI0015c	RIFIN	0.969	0.723	Hiller/NEWHMMER			TTSRVLSECDT	2	Hiller et al
PFI0055c	RIFIN	0.969	0.684	Hiller/NEWMEME/NEWHMMER/OLDHMMER			RTNRLLCECEL	2	Hiller et al
PF14_0014	hypothetical protein	0.97	0.867	Hiller/NEWMEME/NEWHMMER/OLDHMMER		apico	PHIRSLAESYK	2	Hiller et al
PFB0932w	hypothetical protein	0.97	0.288	Hiller/NEWMEME/NEWHMMER/OLDHMMER			RINRLLVETKK	2	Hiller et al
PFL0600w	hypothetical protein	0.97	0.724	Hiller/NEWMEME/NEWHMMER/OLDHMMER		apico	NYSRILKEQNG	1	Hiller et al
PF13_0090	ADP-ribosylation factor, putative	0.973	0.467	Hiller/NEWMEME/OLDHMMER			DFIRILYEFRF	2	Hiller et al
PFA0615w	hypothetical protein	0.973	0.807	Hiller/NEWMEME/OLDHMMER			SIDRSLAEGSS	2	Hiller et al
PFA0610c	hypothetical protein, conserved in P. falciparum	0.973	0.895	Hiller/NEWMEME/NEWHMMER/OLDHMMER		apico	RFKRIIAEASE	2	Hiller et al
PFF1545w	RIFIN	0.973	0.731	Hiller/NEWMEME/NEWHMMER/OLDHMMER	Mito	apico	TTSRVLSECDI	2	Hiller et al
PFI0070w	RIFIN	0.973	0.824	Hiller/NEWHMMER/OLDHMMER			KTHRTLCECES	2	Hiller et al
PF11_0516	stevor, putative	0.973	0.803	Hiller/NEWMEME/NEWHMMER/OLDHMMER		apico	IKSRLLAQTQI	2	Hiller et al
PF14_0007	stevor, putative	0.973	0.768	Hiller/NEWMEME/NEWHMMER/OLDHMMER			IKSRLLAQTQN	2	Hiller et al
PF10_0399	rifin	0.974	0.647	Hiller/NEWHMMER			TTSRVLSECDT	2	Hiller et al
PFB1040w	rifin	0.974	0.651	Hiller/NEWHMMER			ITSRVLRECDI	2	Hiller et al
MAL7P1.208	hypothetical protein	0.975	0.831	Hiller/OLDHMMER				1	Hiller et al
PFA0670c	hypothetical protein	0.975	0.836	Hiller/NEWMEME/NEWHMMER/OLDHMMER		apico	KNSRWLSETSV	2	Hiller et al
PFD0125c	STEVOR	0.975	0.779	Hiller/NEWMEME/NEWHMMER/OLDHMMER		apico	TKSRYLAEIER	2	Hiller et al
PF14_0018	hypothetical protein	0.976	0.324	Hiller/NEWMEME/NEWHMMER/OLDHMMER			SSSRSLYENKG	3	Hiller et al
PFC0035w	RIFIN	0.976	0.785	Hiller/NEWMEME/NEWHMMER			QTTRLLCECEL	2	Hiller et al
PFL0015c	RIFIN	0.976	0.743	Hiller/NEWHMMER/OLDHMMER			QTNRSLCECDT	2	Hiller et al
PFF0085w	hypothetical protein	0.977	0.397	Hiller/NEWMEME/NEWHMMER/OLDHMMER				3	Hiller et al
PF11_0011	rifin	0.977	0.793	Hiller/NEWMEME/NEWHMMER/OLDHMMER			TTSRVLSECDV	2	Hiller et al
PFA0745w	RIFIN	0.977	0.824	Hiller/NEWHMMER			QTNRSLCECDT	2	Hiller et al
PFB1015w	rifin	0.977	0.774	Hiller/NEWMEME/OLDHMMER			STSRVLSESDP	2	Hiller et al
PFD0045c	RIFIN	0.977	0.82	Hiller/NEWHMMER			TTSRVLSECDL	2	Hiller et al
PFB0095c	erythrocyte membrane protein 3	0.978	0.686	Hiller/NEWMEME/NEWHMMER/OLDHMMER		apico	RLKRSLAQVLG	2	Hiller et al
PFB0920w	hypothetical protein	0.978	0.348	Hiller/NEWMEME/NEWHMMER/OLDHMMER	Mito	apico	IYLRSLCESVR	2	Hiller et al
PF10_0163	hypothetical protein	0.98	0.397	Hiller/NEWMEME/OLDHMMER	Mito	apico	IKGRVLTEVIL	2	Hiller et al
PF10_0395	stevor, putative	0.98	0.662	Hiller/NEWMEME/NEWHMMER/OLDHMMER			IKSRLLAQTQN	2	Hiller et al
PF10_0401	rifin	0.981	0.892	Hiller/OLDHMMER			TTTRVLSECNV	2	Hiller et al
PF14_0766	rifin	0.981	0.781	Hiller/NEWMEME/NEWHMMER/OLDHMMER			TTSRLLSEYDT	2	Hiller et al
PFA0045c	RIFIN	0.981	0.799	Hiller/NEWMEME/NEWHMMER			PTTRLLCECEL	2	Hiller et al
PFD1020c	RIFIN	0.981	0.802	Hiller/NEWMEME/NEWHMMER/OLDHMMER			TKSRLLCECDV	2	Hiller et al
PFB0025c	stevor, putative	0.981	0.912	Hiller/NEWMEME/NEWHMMER/OLDHMMER		apico	IKSRLLAQTQI	2	Hiller et al
chr6_000064.phat_5	36% identity to rifin PFB0955w - malaria parasite (Plasmodium falciparum)	0.982	0.176	Hiller/OLDHMMER			TNFRSLAEVSL		Hiller et al
PFA0210c	hypothetical protein	0.982	0.836	Hiller/NEWMEME/NEWHMMER/OLDHMMER			IKSRILKENKE	7	Hiller et al
PF10_0393	rifin	0.982	0.841	Hiller/NEWHMMER/OLDHMMER			KSYRSLCECEL	2	Hiller et al
PFA0050c	RIFIN	0.982	0.844	Hiller/NEWMEME/NEWHMMER/OLDHMMER			KSYRSLCECEL	2	Hiller et al
PFC1100w	RIFIN	0.982	0.9	Hiller			TTSRVLSEKDL	2	Hiller et al
PFD1010w	RIFIN	0.982	0.9	Hiller/NEWHMMER/OLDHMMER			QTNRSLCECDT	2	Hiller et al
PFI0080w	stevor	0.982	0.747	Hiller/NEWMEME/NEWHMMER/OLDHMMER			INSRLLAQTQN	2	Hiller et al
PFA0090c	STEVOR	0.982	0.881	Hiller/NEWMEME/NEWHMMER/OLDHMMER			INSRLLAQTKN	2	Hiller et al
PFI0080w	stevor	0.982	0.747	Hiller/NEWMEME/NEWHMMER/OLDHMMER			INSRLLAQTQN	2	Hiller et al
PFC1105w	stevor (3D7-stevorT3-2)	0.982	0.881	Hiller/NEWMEME/NEWHMMER/OLDHMMER			INSRLLAQTKN	2	Hiller et al
PFA0750w	STEVOR	0.983	0.864	Hiller/NEWMEME/NEWHMMER/OLDHMMER		apico	IKSRLLAQTQI	2	Hiller et al
PFC1085c	hypothetical protein, conserved	0.984	0.823	Hiller/NEWMEME/NEWHMMER/OLDHMMER		apico	IASRILTENNK	2	Hiller et al
PFF1530c	hypothetical protein, conserved in P. falciparum	0.984	0.823	Hiller/NEWMEME/NEWHMMER/OLDHMMER		apico	IASRILTENNK	2	Hiller et al
MAL7P1.4	hypothetical protein, conserved in P. falciparum	0.984	0.823	Hiller/NEWMEME/NEWHMMER/OLDHMMER		apico	IASRILTENNK	2	Hiller et al
PFL2605w	RIFIN	0.984	0.757	Hiller/NEWMEME/NEWHMMER			TTSRVLSECDI	2	Hiller et al
PF07_0130	STEVOR	0.985	0.881	Hiller/NEWMEME/NEWHMMER/OLDHMMER		apico	INSRLLAQTKN	2	Hiller et al
PFL2610w	STEVOR	0.985	0.88	Hiller/NEWMEME/NEWHMMER/OLDHMMER		apico	INSRLLAQTKN	2	Hiller et al
PFD1200c	hypothetical protein	0.986	0.869	Hiller/OLDHMMER			VIKRTLTEMLI	2	Hiller et al
PFA0685c	hypothetical protein, conserved in P. falciparum	0.986	0.835	Hiller/NEWMEME/OLDHMMER		apico	ITSRALTENNK	2	Hiller et al
PF08_0105	RIFIN	0.986	0.831	Hiller/NEWMEME/NEWHMMER/OLDHMMER			PTNRFLCECDL	2	Hiller et al
PFB0060w	rifin	0.986	0.763	Hiller/NEWMEME/NEWHMMER/OLDHMMER			KYHRSLCECEI	2	Hiller et al
PFE1630w	RIFIN	0.986	0.891	Hiller/NEWHMMER/OLDHMMER		apico	KSYRSLCECEL	2	Hiller et al
PFC0045w	RIFIN-like protein	0.986	0.873	Hiller/NEWMEME/NEWHMMER/OLDHMMER		apico	TKSRLLTEIQN	3	Hiller et al
PFA0030c	RIFIN	0.987	0.839	Hiller/NEWMEME/NEWHMMER/OLDHMMER			TTSRLLSEYDT	2	Hiller et al
PFL2585c	RIFIN	0.987	0.885	Hiller/NEWMEME/NEWHMMER/OLDHMMER			TSSRLLCECDT	2	Hiller et al
PF11_0021	rifin	0.988	0.84	Hiller/NEWHMMER			PNTRLLCDCEL	2	Hiller et al
PFI0075w	RIFIN	0.988	0.751	Hiller/NEWMEME/NEWHMMER			QTTRLLCECEL	2	Hiller et al
MAL13P1.8	RIF pseudogene	0.989	0.87	Hiller/NEWMEME/NEWHMMER/OLDHMMER			RTNRLLCECEL	1	Hiller et al
MAL7P1.57	RIFIN	0.989	0.711	Hiller/NEWMEME/NEWHMMER/OLDHMMER			KIHRSLCECDL	2	Hiller et al
chrBLOB_004311.phat_6	No NR protein Similarities	0.99	0.869	Hiller/OLDHMMER			INFRSLAEVSF		Hiller et al
PFC0025c	STEVOR	0.99	0.884	Hiller/NEWMEME/NEWHMMER/OLDHMMER			IKSRLLAQTQI	2	Hiller et al
PF14_0767	stevor, putative	0.99	0.884	Hiller/NEWMEME/NEWHMMER/OLDHMMER			IKSRLLAQTQI	2	Hiller et al
MAL7P1.6	hypothetical protein	0.991	0.846	Hiller/NEWMEME/NEWHMMER/OLDHMMER		apico	IQIRSLAEASV	2	Hiller et al
PF13_0073	hypothetical protein	0.991	0.935	Hiller/NEWMEME/NEWHMMER/OLDHMMER			KHFRLLAEPSS	2	Hiller et al
PF10_0003	rifin	0.991	0.901	Hiller/NEWMEME/OLDHMMER		apico	TTSRMLSECDL	2	Hiller et al
PF13_0006	RIFIN	0.991	0.788	Hiller/NEWMEME/NEWHMMER/OLDHMMER			TISRVLSECDI	2	Hiller et al
PFI0105c	hypothetical protein	0.992	0.933	Hiller/NEWMEME/NEWHMMER/OLDHMMER			RYNRSLSVFIR	2	Hiller et al
PF14_0736	hypothetical protein	0.992	0.787	Hiller/NEWMEME/NEWHMMER/OLDHMMER		apico	RNSRILSGPRK	2	Hiller et al
PFI1750c	hypothetical protein	0.992	0.91	Hiller/NEWMEME/NEWHMMER/OLDHMMER			RNERILSEQHD	2	Hiller et al
MAL13P1.61	hypothetical protein	0.993	0.841	Hiller/NEWMEME/NEWHMMER/OLDHMMER		apico	RSFRSLAENQK	2	Hiller et al
PFB0923c	hypothetical protein	0.993	0.732	Hiller/NEWMEME/NEWHMMER/OLDHMMER		apico	ISCRTLTEVYD	2	Hiller et al
PFA0700c	hypothetical protein, conserved in P. falciparum	0.993	0.883	Hiller/NEWMEME/NEWHMMER/OLDHMMER		apico	THRRLLAEPHK	2	Hiller et al
PFD0645w	RIFIN	0.993	0.71	Hiller/NEWMEME/NEWHMMER/OLDHMMER			KTCRSLCECDL	2	Hiller et al
PFA0360c	hypothetical protein	0.994	0.874	Hiller/NEWMEME/OLDHMMER		apico	LNLRILAVLLS	2	Hiller et al
PFB0921c	hypothetical protein	0.994	0.87	Hiller/NEWMEME/NEWHMMER/OLDHMMER		apico	KCNRLLFQVEK	2	Hiller et al
PFC0435w	hypothetical protein	0.994	0.947	Hiller/NEWMEME/OLDHMMER		apico	SIFRLLVDTYK	1	Hiller et al
PFI1795c	hypothetical protein	0.994	0.84	Hiller/NEWMEME/NEWHMMER/OLDHMMER		apico	KSKRILSDFNL	2	Hiller et al
PFA0115w	hypothetical protein	0.995	0.927	Hiller/NEWMEME/NEWHMMER/OLDHMMER		apico	IPIRSLAQCLN	2	Hiller et al
MAL7P1.210	RIFIN	0.995	0.878	Hiller/OLDHMMER				2	Hiller et al
PF14_0008	rifin	0.995	0.876	Hiller			ATSRVLSECDI	2	Hiller et al
PFC0030c	RIFIN	0.995	0.882	Hiller/NEWMEME/NEWHMMER/OLDHMMER			TTSRLLSECDT	2	Hiller et al
PF14_0757	hypothetical protein	0.996	0.851	Hiller/NEWMEME/NEWHMMER		apico	IYRRNLSESKS	3	Hiller et al
PF14_0607	hypothetical protein	0.997	0.84	Hiller/NEWMEME/NEWHMMER/OLDHMMER		apico	LNNRILFEGSD	14	Hiller et al
PFE0060w	hypothetical protein	0.997	0.801	Hiller/NEWMEME/OLDHMMER		apico	PVVRTLADFND	2	Hiller et al
MAL8P1.206	hypothetical protein, conserved in P. falciparum	0.997	0.831	Hiller/OLDHMMER				2	Hiller et al
MAL7P1.177	predicted integral membrane protein, conserved in P. falciparum	0.998	0.853	Hiller/NEWMEME/NEWHMMER/OLDHMMER			RISRLLSQNNK	2	Hiller et al
PFD0070c	RIFIN	0.999	0.967	Hiller/NEWMEME/NEWHMMER/OLDHMMER		apico	TTSRTLSEFDK	2	Hiller et al
PFD0120w	(pseudo protein coding) RIF pseudogene			Hiller/OLDHMMER			KSNRSLCECDL		Hiller et al
PFE0015c	(pseudo protein coding) RIF pseudogene			Hiller			TASRVLSECDI		Hiller et al
PFD0065w	(pseudo protein coding) STEVOR pseudogene			Hiller/OLDHMMER			IKSRLLAQTQN		Hiller et al
chr9.glm_26	36 0dentity to 760f probable integral membrane protein PFB0995w - malaria parasite (Plasmodium falciparum)	0.992	0.851	Hiller/OLDHMMER					Hiller et al
chr10.gen_415	73 0dentity to 660f (AL031747) hypothetical protein/exon, MAL1P4. [Plasmodium falciparum]	0.958	0.447	Hiller			IHRRNLSELKD		Hiller et al
chr7_000020.gen_1	88% identity to HISTIDINE-RICH PROTEIN PRECURSOR (CLONE PFHRP-II)	0.926	0.479	Hiller/OLDHMMER			LNKRLLHETQA		Hiller et al
MAL13P1.109	conserved hypothetical protein, conserved in P. falciparum	0.932	0.516	Hiller/OLDHMMER	Mito		RCVRIFSENIK		Hiller et al
chr12.glm_593	No NR protein Similarities	0.886	0.581	Hiller/OLDHMMER			RNFRTLVELQS		Hiller et al
chr5.phat_3	No NR protein Similarities	0.978	0.429	Hiller			SHLRLLSSLMS		Hiller et al
MAL7P1.2	rifin	0.871	0.453	Hiller/OLDHMMER			PTTRSLSECEL		Hiller et al
PF07_0136	RIFIN	0.954	0.842	Hiller/OLDHMMER			TRSRLLSECDL		Hiller et al
PF08_0139	RIFIN	0.828	0.584	NEWHMMER				2
PFC0010c	RIFIN	0.857	0.599	NEWHMMER				2
PFE1605w	DNAJ protein	0.898	0.214	NEWHMMER/OLDHMMER				2
MAL7P1.217	RIFIN	0.903	0.702	NEWHMMER				2
PF14_0772	rifin	0.903	0.702	NEWHMMER				2
PF10_0394	rifin	0.915	0.677	NEWHMMER/OLDHMMER		apico		2
PFL2540w	hypothetical protein	0.926	0.425	NEWHMMER/OLDHMMER	Mito	apico	RYIRILCTPDI	2
PF10_0004	rifin	0.928	0.696	NEWHMMER				2
PFI0100c	hypothetical protein	0.932	0.259	NEWHMMER				3
PFB0080c	hypothetical protein	0.936	0.248	NEWHMMER				2
PFD1140w	hypothetical protein	0.94	0.782	NEWHMMER		apico		2
PF10_0378	hypothetical protein	0.947	0.301	NEWHMMER	Mito			2
PFB0015c	rifin	0.955	0.829	NEWHMMER				2
MAL13P1.4	RIFIN	0.958	0.759	NEWHMMER				2
MAL13P1.500	RIFIN	0.958	0.759	NEWHMMER				2
MAL13P1.520	RIFIN	0.97	0.8	NEWHMMER			RTHRTLCECKL	2
PFC1115w	RIFIN (3D7-rifT3-7)	0.972	0.744	NEWHMMER				2
PF11_0037	hypothetical protein	0.975	0.36	NEWHMMER				2
MAL13P1.530	RIFIN	0.981	0.814	NEWHMMER				2
PFC1095w	RIFIN (3D7-rifT3-5)	0.982	0.841	NEWHMMER				2
MAL13P1.535	RIFIN	0.988	0.76	NEWHMMER				2
PF14_0003	rifin	0.995	0.873	NEWHMMER			TRSRLLSECDL	2
PF14_0752	hypothetical protein	0.825	0.315	NEWMEME/NEWHMMER/OLDHMMER				2
MAL8P1.208	RIFIN	0.828	0.57	NEWMEME/NEWHMMER			QNNRSLCECEL	2
MAL13P1.515	RIFIN	0.847	0.562	NEWMEME/NEWHMMER				2
MAL7P1.216	RIFIN	0.871	0.607	NEWMEME/NEWHMMER			PTIRLLCECEL	2
MAL13P1.56	m1-family aminopeptidase	0.884	0.521	NEWMEME/OLDHMMER			IHKRLMSEKGD	1
PFD1215w	hypothetical protein	0.891	0.288	NEWMEME/NEWHMMER				2
PFB0300c	merozoite surface protein 2 precursor	0.897	0.654	NEWMEME	Mito	apico	SIRRSMAESKP	1
PFF1525c	hypothetical protein, conserved in P. falciparum	0.904	0.706	NEWMEME/NEWHMMER			IQFRMLAQKNT	2
PFF0060w	hypothetical protein, conserved in Plasmodium falciparum	0.904	0.683	NEWMEME/NEWHMMER			IQFRMLAQKNT	2
PFL2555w	hypothetical protein	0.919	0.364	NEWMEME/NEWHMMER	Mito			2
MAL13P1.11	hypothetical protein	0.921	0.346	NEWMEME/NEWHMMER				2
PF14_0009	hypothetical protein	0.921	0.346	NEWMEME/NEWHMMER				3
PF14_0764	hypothetical protein	0.921	0.346	NEWMEME/NEWHMMER				2
PFL2595w	hypothetical protein	0.921	0.346	NEWMEME/NEWHMMER				2
PF14_0763	hypothetical protein	0.922	0.308	NEWMEME/NEWHMMER/OLDHMMER	Mito			2
MAL7P1.172	hypothetical protein	0.924	0.305	NEWMEME/NEWHMMER	Mito			2
PFL1630c	hypothetical protein	0.925	0.341	NEWMEME/NEWHMMER	Mito			2
PFL2590w	hypothetical protein	0.931	0.335	NEWMEME/NEWHMMER/OLDHMMER	Mito			2
MAL8P1.218	RIFIN	0.937	0.694	NEWMEME/NEWHMMER			KIHRSLCECEL	2
PFD1185w	hypothetical protein	0.938	0.358	NEWMEME/NEWHMMER/OLDHMMER				2
MAL8P1.216	hypothetical protein, conserved in P. falciparum	0.941	0.727	NEWMEME/NEWHMMER			KSNRSLCECDI	2
MAL8P1.219	RIFIN	0.95	0.733	NEWMEME/NEWHMMER			RTHRSLCECEL	2
MAL7P1.227	STEVOR	0.95	0.687	NEWMEME/NEWHMMER			LKSRCLAELEN	2
PF11_0519	rifin	0.951	0.778	NEWMEME				2
PFE1600w	hypothetical protein	0.953	0.27	NEWMEME/NEWHMMER				2
PFF0855c	RIFIN	0.953	0.81	NEWMEME		apico		2
MAL13P1.490	StevoR	0.955	0.68	NEWMEME/NEWHMMER			LKSRCLAETEK	4
PFL0060w	hypothetical protein	0.957	0.278	NEWMEME/NEWHMMER/OLDHMMER	Mito			2
PF10_0008	hypothetical protein	0.958	0.426	NEWMEME/NEWHMMER	Mito			2
PFB0915w	liver stage antigen 3	0.959	0.25	NEWMEME/NEWHMMER/OLDHMMER		apico	LFNRSLGESQV	2
MAL8P1.213	hypothetical protein, conserved in P. falciparum	0.963	0.836	NEWMEME/NEWHMMER			IQFRMLAQKNT	2
PFI0110c	hypothetical protein	0.967	0.494	NEWMEME/NEWHMMER	Mito	apico		3
PFC0210c	circumsporozoite (CS) protein	0.968	0.906	NEWMEME/NEWHMMER/OLDHMMER		apico	KNSRSLGENDD	1
PFD0135c	RIFIN, truncated	0.969	0.733	NEWMEME/NEWHMMER			KPHRSLCECEL	2
MAL7P1.224	hypothetical protein, conserved in P. falciparum	0.971	0.382	NEWMEME/NEWHMMER	Mito			2
PF07_0006	starp antigen	0.974	0.819	NEWMEME/NEWHMMER/OLDHMMER			KHNRFLSEYQS	2
MAL7P1.213	RIFIN	0.975	0.87	NEWMEME/NEWHMMER			STTRLLCECEL	2
PF10_0374	Pf 11-1 protein	0.978	0.301	NEWMEME/NEWHMMER	Mito		RGFRILAENEY	2
PF14_0762	hypothetical protein	0.979	0.852	NEWMEME		apico		2
PFL2575c	hypothetical protein	0.979	0.852	NEWMEME		apico		2
MAL7P1.184	RIFIN	0.981	0.792	NEWMEME/NEWHMMER			KIHRILCECDL	2
MAL7P1.222	RIFIN	0.981	0.767	NEWMEME/NEWHMMER			KTCRSLCECDP	2
MAL13P1.505	STEVOR	0.981	0.904	NEWMEME/NEWHMMER			IHSRLLAQTKN	2
MAL7P1.310	Stevor, putative, degenerate	0.982	0.843	NEWMEME/NEWHMMER			TNFRSLAEVSL	2
PF10_0391	hypothetical protein	0.984	0.823	NEWMEME/NEWHMMER		apico	IASRILTENNK	2
PF11_0024	hypothetical protein	0.984	0.823	NEWMEME/NEWHMMER		apico	IASRILTENNK	2
PFB0990c	hypothetical protein	0.984	0.823	NEWMEME/NEWHMMER		apico	IASRILTENNK	2
PFA0060w	hypothetical protein, conserved in P. falciparum	0.984	0.823	NEWMEME/NEWHMMER		apico	IASRILTENNK	2
PFF0055w	hypothetical protein, conserved in Plasmodium falciparum	0.984	0.822	NEWMEME/NEWHMMER			IASRILTENNK	2
MAL7P1.218	STEVOR	0.988	0.752	NEWMEME/NEWHMMER			IKSRLLAQAKN	2
PFB0310c	merozoite surface protein 4	0.993	0.85	NEWMEME/NEWHMMER/OLDHMMER			LNMRILGEEKP	2
PFI1520w	hypothetical protein	0.614	0.383					1
PF10_0375	hypothetical protein	0.851	0.199	OLDHMMER				2
PF14_0019	hypothetical protein	0.879	0.577	OLDHMMER				1
chrBLOB_004239.glm_2	No NR protein Similarities	0.9	0.414	OLDHMMER			TSLRSLAEFNS
chr9_1.glm_59	No NR protein Similarities	0.903	0.534	OLDHMMER
MAL8P1.126	serine protease, putative	0.903	0.612	OLDHMMER				5
PFA0715c	hypothetical protein	0.905	0.602	OLDHMMER		apico		2
PF14_0553	cysteine proteinase falcipain-1	0.915	0.325	OLDHMMER				1
PF08_0001	hypothetical protein	0.923	0.737	OLDHMMER				2
chr3_3P8.glm_113	100% identity to hypothetical protein C0410w - Plasmodium falciparum	0.925	0.675	OLDHMMER
PFI0120c	hypothetical protein	0.927	0.618	OLDHMMER				3
PF10_0376	hypothetical protein	0.929	0.301	OLDHMMER	Mito			2
chr12_1.glm_495	No NR protein Similarities	0.936	0.707	OLDHMMER
chrBLOB_004313.glm_2	82% identity to rifin PFB0955w - malaria parasite (Plasmodium falciparum)	0.937	0.645	OLDHMMER
MAL13P1.119	cAMP-specific 3',5'-cyclic phosphodiesterase 4B, putative	0.94	0.206		Mito			9
chrBLOB_004079.phat_1	No NR protein Similarities	0.94	0.783	OLDHMMER			THSRILKQLEF
PFA0200w	hypothetical protein	0.943	0.66	OLDHMMER		apico		7
MAL8P1.25	hypothetical protein	0.949	0.435	OLDHMMER		apico		2
PF08_0091	hypothetical protein	0.949	0.78	OLDHMMER				2
PFE0025c	RIFIN	0.95	0.734	OLDHMMER				2
PF14_0760	hypothetical protein	0.951	0.86	OLDHMMER				2
PFC0070c	hypothetical protein	0.952	0.639	OLDHMMER				3
PFL0535c	hypothetical protein	0.957	0.533	OLDHMMER				3
PF10_0134	hypothetical protein	0.958	0.861	OLDHMMER				3
chr14_1.glm_190	No NR protein Similarities	0.958	0.844	OLDHMMER
chr11_1.phat_26	100% identity to (AL034559) predicted using hexExon; MAL3P7.49 (PFC1090w), Hypothetical protein, len: 310 aa [Plasmodium falciparum]	0.959	0.796	OLDHMMER
chrBLOB_004187.phat_1	100% identity to (AL034559) predicted using hexExon; MAL3P7.49 (PFC1090w), Hypothetical protein, len: 310 aa [Plasmodium falciparum]	0.959	0.796	OLDHMMER
PF10_0392	hypothetical protein	0.959	0.796	OLDHMMER		apico		2
PFC1090w	hypothetical protein, conserved in P. falciparum	0.959	0.796	OLDHMMER		apico		2
PFF1535w	hypothetical protein, conserved in P. falciparum	0.959	0.796			apico		2
chrBLOB_004173.gen_1	24% identity to probable secreted protein PFB0115w - malaria parasite (Plasmodium falciparum)	0.962	0.856	OLDHMMER			RKGRILYDSFL
PFL0805w	hypothetical protein	0.963	0.709	OLDHMMER				1
chr2.gen_7	100 0dentity to 770f probable secreted protein PFB0070w - malaria parasite (Plasmodium falciparum)	0.968	0.816	OLDHMMER			RHKRLLSESED
MAL13P1.62	hypothetical protein	0.968	0.747	OLDHMMER		apico		2
PFC0935c	N-acetylglucosamine-1-phosphate transferase, putative	0.97	0.481	OLDHMMER	Mito		NDHRILLEYNA	7
PFB0105c	hypothetical protein	0.974	0.364	OLDHMMER				2
PF14_0318	hypothetical protein	0.975	0.822	OLDHMMER		apico		1
PFI1010w	hypothetical protein	0.976	0.803	OLDHMMER		apico		1
PFL1610c	hypothetical protein	0.976	0.454	OLDHMMER				2
PF10_0355	hypothetical protein	0.979	0.868	OLDHMMER				1
chr1.glm_171	No NR protein Similarities	0.986	0.836	OLDHMMER
PFE1190c	hypothetical protein	0.987	0.806	OLDHMMER		apico		1
PF10_0009	pseudogene, stevor, putative	0.987	0.768	OLDHMMER				2
PF14_0614	hypothetical protein	0.988	0.804	OLDHMMER				1
PFA0620c	glutamic acid-rich protein (garp)	0.99	0.8	OLDHMMER				2
PF10_0013	hypothetical protein	0.99	0.86	OLDHMMER		apico		2
PFE0565w	hypothetical protein	0.99	0.895	OLDHMMER				1
PF11_0443	hypothetical protein, conserved	0.992	0.869	OLDHMMER		apico		2
chrBLOB_004297.glm_1	100% identity to (AJ251941) putative cytochrome oxidase I [Plasmodium reichenowi]	0.993	0.43	OLDHMMER			SSLRIIAQENV
PFL0700w	hypothetical protein	0.994	0.914	OLDHMMER		apico		6
chr12.gen_63	No NR protein Similarities	0.994	0.914	OLDHMMER
chrBLOB_004227.glm_2	No NR protein Similarities	0.994	0.891	OLDHMMER
PFI0095c	hypothetical protein	0.995	0.905	OLDHMMER		apico		3
PF08_0024	hypothetical protein	0.996	0.944	OLDHMMER				1
PF11_0212	hypothetical protein	0.996	0.889	OLDHMMER		apico		2
PF13_0115	(pseudo protein coding) frameshifted ebl1, pseudogene			OLDHMMER
chr9.glm_426	No NR protein Similarities	0.897	0.249	OLDHMMER			EYSRILSETEA
PFF1585w	rifin pseudo			OLDHMMER		apico
PF10_0405	rifin	0.857	0.602	Rifin Analysis				2
PFE0020c	rifin	0.888	0.723	Rifin Analysis				2
MAL7P1.219	rifin	0.89	0.55	Rifin Analysis				2
PFB0055c	rifin	0.917	0.707	Rifin Analysis		apico		2
PFL2630w	rifin	0.922	0.725	Rifin Analysis				2
PFL0025c	rifin	0.928	0.696	Rifin Analysis				2
PFI0025c	rifin	0.961	0.763	Rifin Analysis				2
MAL7P1.185	rifin	0.963	0.845	Rifin Analysis				2
PFA0710c	rifin	0.968	0.879	Rifin Analysis				2
PFI1810w	rifin	0.972	0.733	Rifin Analysis				2
PF10_0402	rifin	0.974	0.647	Rifin Analysis				2
PFD0595c	rifin	0.974	0.748	Rifin Analysis				2
PF11_0022	rifin	0.982	0.849	Rifin Analysis		apico		2
MAL7P1.200	rifin	0.984	0.909	Rifin Analysis				2
MAL7P1.215	rifin	0.984	0.737	Rifin Analysis				2
PF11_0020	rifin	0.986	0.898	Rifin Analysis				2
PFF1570w	rifin	0.987	0.835	Rifin Analysis				2
PFL2655w	rifin	0.991	0.795	Rifin Analysis				2
