# Supplementary material for: The Malaria Secretome: From Algorithms to Essential Function in Blood Stage Infection
Source: PLoS Pathog. 2008 Jun 13;4(6):e1000084. doi: 10.1371/journal.ppat.1000084 (PMC2408878; doi:10.1371/journal.ppat.1000084)
Supplement: Table S3 — Comparative analysis of the Hiller and Sargeant secretomes. Data were collected from Hiller et al. and Sargeant et al. [14],[17], as well as from new analyses. (0.06 MB XLS) [file ppat.1000084.s003.xls]

## Sheet: Sheet1
	Hiller	Sargeant	van Ooij
Proteins total	253	476	422
Proteins total without STEVOR, RIFIN	113	279	224
MaxS>0.82 (no RIFIN, STEVOR)	113 (100%)	193 (72.2%)	202 (90.3%)
MaxS>0.58 (no RIFIN, STEVOR)	0	24(9.0%)	22 (9.7%)
MaxS<0.58 (no RIFIN, STEVOR)	0	50 (18.7%)	0
Conserved in P. yoelii	11	9	29
Overlap with Sargeant (no RIFIN, STEVOR)	85		139
Overlap conserved in P. yoelii	4		5
