# Supplementary material for: The Malaria Secretome: From Algorithms to Essential Function in Blood Stage Infection
Source: PLoS Pathog. 2008 Jun 13;4(6):e1000084. doi: 10.1371/journal.ppat.1000084 (PMC2408878; doi:10.1371/journal.ppat.1000084)
Supplement: Table S4 — Exon distribution of secretome genes (% of total). (0.03 MB XLS) [file ppat.1000084.s004.xls]

## Sheet: Sheet1
	Secretome
No. of exons	van Ooij	Sargeant
1	11.4	15.2
2	69.4	65
3	13.4	13.8
4	0.457	2.2
5	1.37	1.77
6	0.913	0.35
7	0.913	0.71
8	0.913	0
9	0.457	0
14	0.457	0.35
Table S4 - Exon distribution of secretome genes (% of total).
