# Supplementary material for: The Malaria Secretome: From Algorithms to Essential Function in Blood Stage Infection
Source: PLoS Pathog. 2008 Jun 13;4(6):e1000084. doi: 10.1371/journal.ppat.1000084 (PMC2408878; doi:10.1371/journal.ppat.1000084)
Supplement: Table S5 — Changes in annotation of syntenic genes in P. berghei, P. yoelii, P. chabaudi, and P. vivax. (0.04 MB XLS) [file ppat.1000084.s005.xls]

## Sheet: Sheet1
Gene (Pf)	Orthologue	Annotated N-terminus	Added	Up to ATG?	Motif?	Signal sequence?	Source	Comment
PFL0600w	PC001257	DMNKNPQDALKNI	415 bp, 138 aa's	no	Yes	No	PlasmoDB gDNA	extended orf
	PB001041.00.0	NGKNNTGNI	362 bp, 131 aa's	yes	Yes	Yes	contig	found similarity on other contigs
PFL1660c	PB00828.02.0	SNKCLILDEY	458 bp, 153 aa's	yes	yes	yes	contig	found similarity on different contig, assembled entire gene
	PC000173.02.0	VQDDEATDF	198bp, 66 aa's	yes	yes		PlasmoDB gDNA	extended orf
PFC0555c	PY119755	MLANLRFLE	26bp, 9 aa's	yes (different ATG)	yes, was already there	yes	PlasmoDB gDNA	extended orf
PF13_0218	PY04270	MGECVEGE	380bp, 127 aa's	yes (different ATG)	yes	no (also not Pf)	PlasmoBD gDNA	extended orf, also fused with PY02551 to make entire orf
PF10_0177	PF10_0177						PlasmoDB	annotated gene likely to be two orf. First orf has signal sequence and HT-motif
	Pv001780						PlasmoDB	annotated orthologues on PlasmoDB are orthologues of second orf, listed here are the othologues of the first exon
	PC300539.00.0						PlasmoDB
	PY0659						PlasmoDB
	PB001047.00.0	MLNKEMLSS	1227 bp, 409 aa's	yes (differentATG)	yes	yes	part gDNA, part contig 3883
PF14_0607	PB000015.03.0			yes	yes	yes	contigs	contig sequence does not connect to annotated PB000015.03.0, but very similar to Py sequence.
	PB301066.00.0			-	-	-	annotated	middle of gene
	PC000384.01.0+000733.00.0		combined orfs	-	-	-	annotated	combined the two annotated orfs to form larger orf, covers 3' to end
PF13_0090	Pv122635	MLYRLLS	108bp, 36 aa's	yes (different ATG)	already covered	yes	PlasmoDB gDNA	extended orf
	PY03241	MYIY	171bp, 57 aa's	yes (different ATG)	changed from annotated	poor	PlasmoDB gDNA	extended orf, replaced four codon first exon with longer exon.
	PB000767.00.0	VKTYFIN	170 bp, 57 aa's	yes	not changed	poor	contig
Table S5 - Changes in annotation of syntenic genes in P. berghei, P. yoelii, P. chabaudi, and P. vivax.
