# Supplementary material for: The Malaria Secretome: From Algorithms to Essential Function in Blood Stage Infection
Source: PLoS Pathog. 2008 Jun 13;4(6):e1000084. doi: 10.1371/journal.ppat.1000084 (PMC2408878; doi:10.1371/journal.ppat.1000084)
Supplement: Table S6 — piggyBac insertion sites. Strains synthesizing PF13_0317-GFP and PFA0210c-GFP were cloned by limiting dilution and genomic DNA of cloned parasites was isolated. DNA was digested with Sau3AI and self-ligated. Resulting circular DNA was amplified by PCR, and the resulting DNA fragments were cloned into the vector pGEM-T. Inserts were sequenced and insertion sites determined using PlasmoDB. (0.06 MB XLS) [file ppat.1000084.s006.xls]

## Sheet: Sheet1
Gene	Clone	Nearest gene	Region inserted	Gene annotation
pf13_0317	E4	MAL8P1.43	intron	u5 snrnp-specific protein, putative
	C10	PFL0360-PFL0365	intragenic region	both hypothetical
pfa0210c	D5	PFF1145c	coding sequence	protein kinase, putative
