# Supplementary material for: The Malaria Secretome: From Algorithms to Essential Function in Blood Stage Infection
Source: PLoS Pathog. 2008 Jun 13;4(6):e1000084. doi: 10.1371/journal.ppat.1000084 (PMC2408878; doi:10.1371/journal.ppat.1000084)
Supplement: Table S7 — Primers used for amplification of genes and gene fragments. (0.04 MB XLS) [file ppat.1000084.s007.xls]

## Sheet: Sheet1
Gene ID Pf	5' primer	Restiction site	3' primer	Restriction site	Amount of gene amplified
PFC0435w	AA AAA GCA GGC TTA ATGAAGGTTGGAATTATATTTTTTTGTTTATTTTTTTTTGTGGTTCTTGG	Gateway	A GAA AGC TGG GTT TGAA TTT TGA TCA TTT TGG AAA TTA ACA GGT GGT TGC GC	Gateway	all
PF10_0177	AA AAA GCA GGC TTA ATGGATGTACAAAAAAAAAAATGCAAAACGTATTATTTGATAGC	Gateway	A GAA AGC TGG GTT GACAT GCA CTG ATT TTC TAT AGA AGT AAT ACG ATT GTA TGT CCA G	Gateway	3027/3045 bp (first annotated exon)
PF14_0607	AA AAA GCA GGC TTA ATGCTGATGTTGTATCTTCATATTTTGTTATGTATTTTCTTAAATAATCC	Gateway	A GAA AGC TGG GTT ATC AAT GAG GTT TCT GAT TTT TCC ATG TGG CC	Gateway	3099/9496 bp (cDNA)
PF13_0317	GGAGgaattcATGAATGTATCAAGGGTATTATTAAATAACTCTAAAATATTAAAGAGG	EcoRI	GGACggattcATG TAG GTG GAC GTG TAA ATC TGA TGG GG	BamHI	all
PF13_0090	GGACgaattcATG AAT GTT TTA GAT GTT TTA AAA AGA TGG TTT ATT CTT G	EcoRI	GGACggatccTAA TTC CAA ATG TTT AGT AGC TGT TCT TCT ATC AAT AC	BamHI	all
PF13_0218	GGAGgaattcATGAATGTATCAAGGGTATTATTAAATAACTCTAAAATATTAAAGAGG	SalI	GGAC cccggg TAC AGC AGG CTT ATG TAG GGA GAA TAT ATC C	SmaI	all
PFA0210c	GGAC gaattc ATG AGT TTA AAA AGA AGA AAA TTT ATT TTG TTG TCT TTT G	EcoRI	GGAC ACTAGT GTC CTT ATT AAA AAA TAT ACC AAA TAT TTT TTT AAA AAA GTT AAC GTT GAT GAT CC	SpeI	all
PFC0555c	GGAC ggatcc ATG TTT CGG TCG AAG GCT CAT TTT TTG ATG C	BamHI	GGAC ACTAGT ATC TAT TTG TGT TTG GTT ATA ATT TTC CTT TGA TGT TTC C	SpeI	all
PFL0600w	GGACgaattcATGATATATTATATAAGAAAAGTCGCTATTAACTTTTTG	EcoRI	GGACggatccAAA ATT TAA AGA TAA GGA TAG ACC TAG GTT ACC ATA TGG	BamHI	all
PFL1660c	AA AAA GCA GGC TTA ATGTTATTCCTTTTGCATATATATATACCACAAAATTCGGTTGC	Gateway	A GAA AGC TGG GTT GGA ATC GAC TTT TGC CTC TGC ATT AAT TAC ACT GTT C	Gateway	1434/1885 bp (cDNA)
PFD0495c	aaaaagcaggcttcgaaggagatagaaccatgATGTATAAGAAATGTTTCATTTTATATCCTATCTTTTTTC	Gateway	agaaagctgggtcTCATCTGTCGTCGGAACGGAAGGAATC	BamHI	all
Primers for P. berghei deletion constructs
Gene ID Pb	5' primer upstream region	Restiction site	3' primer upstream region	Restiction site	5' primer downstream region		3' primer downstream region
PB001106.03.0	AA AAA GCA GGC T ccgcgg CCG AGA ATG TAT ATA TAC TAA ACG TGC TTA GCT	SacII	A GAA AGC TGG GT actagt CTT TCG CTT TTT TGC ATG AAA TAA ATC ACT GTG	SpeI	AA AAA GCA GGC T aagctt CCAATAACTAatTGTGttACTTAttctGGGCGTTC	HindIII	A GAA AGC TGG GT ggtacc TGG ACT ATA ATT ATA TTT TTT CAA GTT ATG TAT TAC ATC CAG	KpnI
PB001047.00.0	AA AAA GCA GGC T ccgcgg GTC TTG TAT TTT TCC TTT TAA CCA AGT GG	SacII	A GAA AGC TGG GT actagt CAC ATA TAT TAT ATA CTA GGA TTG TTG GCC TTA TCC TG	SpeI	AA AAA GCA GGC T aagctt CTG TTC GTA CTG CAA AAA TAT CAT CTC GC	HindIII	A GAA AGC TGG GT ggtacc ATC ACA CCC ATT TCC TAC ATG TAT TCA TAT TAA TTC G	KpnI
PB000015.03.0	AA AAA GCA GGC T ccgcgg CTG TGC ACC TGA TTG CCT ACA CCG	SacII	A GAA AGC TGG GT actagt CGTCCTAAAAATTACATGCTGTGTTGTGTATTTC	SpeI	AA AAA GCA GGC T aagctt CGA AGA AGT CAC ATT GCA GCC C	HindIII	A GAA AGC TGG GT ggtacc ATC ACA CCC ATT TCC TAC ATG TAT TCA TAT TAA TTC G	KpnI
PB000056.02.0	AA AAA GCA GGC T ccgcgg GGG TTT TCA CAT TTT TTT GCA GAG GTT CAT G	SacII	A GAA AGC TGG GT actagt GCA TTG TGA GGT TAT ATC ATA ATA TTG TGT TCA TG	SpeI	AA AAA GCA GGC T aagctt CAT TCA TTC GTT ACA TTA TCT CAT TTC ACC CC	HindIII	A GAA AGC TGG GT ggtacc CGG AAG TTT GCA TAG ATA ATT TGA AAG AGG G	KpnI
PB000767.00.0	AA AAA GCA GGC T ccgcgg CGTAATGCTCTTATTAATAGGAATAATTTAAAATATTTTGGAAGG	SacII	A GAA AGC TGG GT actagt TA AAT TGT AAG AAC AAT TAT GCC CTA TTT CAT AAA AAT TTA TTT C	SpeI	AA AAA GCA GGC T aagctt CCT TTA TTT CTT GTT TGA TTT TAT TTT CCC CAT TTT AAC G	HindIII	A GAA AGC TGG GT ggtacc CCT TTA GAT TAC GAA TTT AAG GGC ATT CAA AGT ACC	KpnI
PB000651.03.0	AA AAA GCA GGC T ccgcgg GCT TCC TTT TTT GCT TCC TTA TCT CCC	SacII	A GAA AGC TGG GT actagt CCG CAG GTT TGT TAC CAT TAA AAA ATG GG	SpeI	AA AAA GCA GGC T aagctt CCC TAT CAT TAT CGC TAC CTT TCA GCG	HindIII	A GAA AGC TGG GT ggtacc GGC AAT CCT AAG GAA TTG GCA AAT GC	KpnI
PB00259.00.0	AA AAA GCA GGC T ccgcgg GGC TAG CTA ATA AAA TAC CTG AAT GAA AAG CCA TC	SacII	A GAA AGC TGG GT actagt CCG CAG GTT TGT TAC CAT TAA AAA ATG GG	SpeI	AA AAA GCA GGC T aagctt CGCTCATGCACACATATGGCTTATTAAAAACAC	HindIII	A GAA AGC TGG GT ggtacc CAT GGA CAC ATG AAA TAA GAC AAG GTA TTA TCA AC	KpnI
PB001041.00.0	AA AAA GCA GGC T ccgcgg CAA TTG TTG ATT GAA AAA AAA TAA TAT AAC AAA TAA ATA TCA CAC	SacII	A GAA AGC TGG GT actagt CCC AGT ATT GTT CTT TCC ATT GAT TCC ACC	SpeI	AA AAA GCA GGC T aagctt CGT TAA AGC TCT CCC TTT TGG TAA TCT TGG	HindIII	A GAA AGC TGG GT ggtacc CCT ATC TAC TAA GGT TGG CTC CAT ATA AAT TGG G	KpnI
PB000828.02.0	AA AAA GCA GGC T ccgcgg GCA TTA TTT CTG TTA TTT TAT GAT TAA AAT GTG CC	SacII	A GAA AGC TGG GT actagt GCT AGC TGC ATG TAA ATG CGT GTG C	SpeI	AA AAA GCA GGC T aagctt CTT GAT TTT CAG GTA TTT CCC AAT CTA AAT GCC	HindIII	A GAA AGC TGG GT ggtacc GAA TGC TTT CTA TGA ACC TCA GTT TCT CTA ATT TC	KpnI
Mutation pf14_0607
Mutation	Upstream 5' primer		Upstream 3' primer		Downstream 5' primer		Downstream 3' primer
N-terminal region	AA AAA GCA GGC TTA ATGCTGATGTTGTATCTTCATATTTTGTTATGTATTTTCTTAAATAATCC		A GAA AGC TGG GTT ATC AAT GAG GTT TCT GAT TTT TCC ATG TGG CC
Motif replacement	AA AAA GCA GGC TTA ATGCTGATGTTGTATCTTCATATTTTGTTATGTATTTTCTTAAATAATCC		CAT CAC TAC CTT CGA AAT CTG ATG CAT TAT TCA ACT TTT CAT AAA GC		CGC TTTATGAAAA GTTGAATAAT gca tca gat TTCGAAGGTA GTGATG		A GAA AGC TGG GTT ATC AAT GAG GTT TCT GAT TTT TCC ATG TGG CC
F-A replacement	AA AAA GCA GGC TTA ATGCTGATGTTGTATCTTCATATTTTGTTATGTATTTTCTTAAATAATCC		GAG AAA TCA TCA CTA CCT TCT GCC AAA ATA CGA TTA TTC AAC		GTTGAATAAT CGTATTTTG GCA GAAGGTAGTG ATGATTTCTC		A GAA AGC TGG GTT ATC AAT GAG GTT TCT GAT TTT TCC ATG TGG CC
AttB adapter primers
AttB1	G GGG ACA AGT TTG TAC AAA AAA GCA GGC T
AttB2	GGG GAC CAC TTT GTA CAA GAA AGC TGG GT
Table S7 - Primers used for amplification of genes and gene fragments.
